# Supplementary material for: Historical Appreciation of World Health Organization’s Public Health Paper-34: Principles and Practice of Screening for Disease, by Max Wilson and Gunnar Jungner
Source: Int J Neonatal Screen. 2025 Jul 21;11(3):56. doi: 10.3390/ijns11030056 (PMC12286092; doi:10.3390/ijns11030056)
Supplement: Supplementary file 1 [file IJNS-11-00056-s001.zip]

Archive with 1 entries (1 files):
- IJNS-3727330-supplementary.pdf
